# Supplementary material for: Dietary Capsaicin Exacerbates Gut Microbiota Dysbiosis and Mental Disorders in Type 1 Diabetes Mice
Source: Nutrients. 2025 Feb 6;17(3):593. doi: 10.3390/nu17030593 (PMC11821225; doi:10.3390/nu17030593)
Supplement: Supplementary file 1 [file nutrients-17-00593-s001.zip]

Archive with 1 entries (1 files):
- nutrients-3430252-supplementary.pdf
